# Supplementary material for: Antimelanoma Effects of Alchemilla vulgaris: A Comprehensive In Vitro and In Vivo Study
Source: Diseases. 2024 Jun 8;12(6):125. doi: 10.3390/diseases12060125 (PMC11202689; doi:10.3390/diseases12060125)
Supplement: Supplementary file 1 [file diseases-12-00125-s001.zip]

Archive with 1 entries (1 files):
- diseases-3015644-supplementary.pdf
